# Supplementary material for: Internal transcribed spacer as effective molecular marker for the detection of natural hybridization between the bivalves Pinna nobilis and Pinna rudis
Source: Ecol Evol. 2024 Aug 26;14(8):e70227. doi: 10.1002/ece3.70227 (PMC11347391; doi:10.1002/ece3.70227)
Supplement: Supplementary file 1 — Data S1. [file ECE3-14-e70227-s001.xlsx]

## Sheet: MatrixOutput
	Isognomon_sp. isol1	Malleus_sp.	Pinctada sp. isol2	Pinctada sp. isol 3	Pinctada sp. isol1	Pinctada sp. isol4	Pinna nobilis	Pinna rudis	AY695798 Mytilus edulis	JX081670 Mytilus galloprovincialis	Spondylus gaederopus isol1	Spondylus gaederopus isol2	KX257353 Spondylus sp.	AF296862 Haliotis lamellosa	AF296871 Haliotis pourtalesii	AF296869 Haliotis iris	AF296868 Haliotis diversicolor	AF296866 Haliotis roei	AF296864 Haliotis scalaris	AF296865 Haliotis cyclobates	AF296863 Haliotis midae	AF296861 Haliotis tuberculata isol2	AF296859 Haliotis fulgens	AF296858 Haliotis discus hannai	AF296860 Haliotis tuberculata isol1	AF296857 Haliotis cracherodii	AF296856 Haliotis corrugata	AF296855 Haliotis rufescens isol1	AF296854 Haliotis walallensis	AF296853 Haliotis kamtschatkana isol1	AF296852 Haliotis kamtschatkana isol2	AF296851 Haliotis rufescens isol2	Atrina pectinata	HQ634139 Ruditapes decusatus
Isognomon_sp. isol1
Malleus_sp.	0.456988
Pinctada sp. isol2	0.45802	0.00759056
Pinctada sp. isol 3	0.455012	0.00856053	0.000924236
Pinctada sp. isol1	0.456329	0.00277167	0.00854228	0.00951408
Pinctada sp. isol4	0.481692	0.00888081	0.000957854	0	0.00987015
Pinna nobilis	0.528554	0.498074	0.484602	0.487041	0.500499	0.510941
Pinna rudis	0.507456	0.475684	0.471071	0.47421	0.480382	0.497208	0.258227
AY695798 Mytilus edulis	0.786179	0.753311	0.73551	0.740667	0.744469	0.729153	0.705115	0.760578
JX081670 Mytilus galloprovincialis	0.789206	0.700664	0.696143	0.696143	0.692225	0.66939	0.692795	0.709705	0.287156
Spondylus gaederopus isol1	0.554854	0.464958	0.461758	0.464214	0.465376	0.49006	0.518486	0.499862	0.758129	0.790475
Spondylus gaederopus isol2	0.554854	0.464958	0.461758	0.464214	0.465376	0.49006	0.518486	0.499862	0.758129	0.790475	0
KX257353 Spondylus sp.	0.540328	0.453345	0.446688	0.449034	0.451279	0.475575	0.485162	0.489602	0.745335	0.737612	0.266707	0.266707
AF296862 Haliotis lamellosa	0.515016	0.463496	0.463174	0.466501	0.457454	0.457144	0.502353	0.488498	0.493867	0.479473	0.532563	0.532563	0.546721
AF296871 Haliotis pourtalesii	0.518273	0.486848	0.483935	0.48721	0.484055	0.484487	0.515085	0.494857	0.511925	0.47505	0.522077	0.522077	0.536519	0.0626118
AF296869 Haliotis iris	0.706344	0.641634	0.640511	0.645321	0.637665	0.631781	0.68682	0.652685	0.690377	0.685361	0.847583	0.847583	0.757875	0.377582	0.402316
AF296868 Haliotis diversicolor	0.539569	0.478252	0.472458	0.47572	0.475422	0.462227	0.514724	0.470086	0.521549	0.519469	0.544242	0.544242	0.564074	0.0518018	0.0637916	0.395396
AF296866 Haliotis roei	0.539221	0.481587	0.471007	0.474369	0.47875	0.468523	0.531153	0.503443	0.526143	0.502373	0.542768	0.542768	0.565173	0.039691	0.0600991	0.393259	0.0438818
AF296864 Haliotis scalaris	0.535042	0.471249	0.460909	0.464116	0.468476	0.45794	0.51479	0.493896	0.529828	0.495655	0.536361	0.536361	0.551879	0.0406931	0.0580525	0.392576	0.0450128	0.0177083
AF296865 Haliotis cyclobates	0.532566	0.477981	0.467509	0.470848	0.475159	0.461441	0.520915	0.499903	0.517395	0.501302	0.541411	0.541411	0.558122	0.042389	0.0668973	0.39802	0.0450323	0.0121528	0.0189164
AF296863 Haliotis midae	0.521656	0.469312	0.466574	0.469866	0.466544	0.46393	0.50536	0.482186	0.514701	0.496937	0.510959	0.510959	0.535534	0.0333186	0.0477483	0.383584	0.0377243	0.0207616	0.0204919	0.0247038
AF296861 Haliotis tuberculata isol2	0.515888	0.463918	0.46366	0.467008	0.457838	0.457634	0.499672	0.489677	0.490921	0.477745	0.533146	0.533146	0.54722	0.00141195	0.061168	0.378052	0.0503283	0.0382681	0.0392753	0.0409779	0.0318996
AF296859 Haliotis fulgens	0.535702	0.492672	0.489862	0.4932	0.48986	0.490783	0.496521	0.474426	0.503912	0.473816	0.531376	0.531376	0.543177	0.0691658	0.0316988	0.400214	0.0665747	0.0709126	0.0700998	0.0745411	0.0551322	0.0660851
AF296858 Haliotis discus hannai	0.529514	0.478969	0.476054	0.479246	0.476216	0.476276	0.506567	0.490975	0.516963	0.48573	0.517595	0.517595	0.533133	0.0625613	0.0162266	0.402653	0.0634017	0.0615931	0.0608742	0.0668258	0.0476559	0.0611228	0.0259422
AF296860 Haliotis tuberculata isol1	0.517598	0.465683	0.465433	0.468782	0.459601	0.459445	0.50136	0.491335	0.492679	0.479453	0.534821	0.534821	0.548894	0.00282296	0.0626114	0.378052	0.0518016	0.0396911	0.0406929	0.0409194	0.0333187	0	0.0675202	0.0625613
AF296857 Haliotis cracherodii	0.533809	0.489146	0.486293	0.48959	0.486353	0.483523	0.51027	0.491966	0.518435	0.482312	0.514672	0.514672	0.547583	0.0584948	0.0136877	0.407078	0.0591402	0.0561302	0.056934	0.0598727	0.043702	0.0570509	0.0235055	0.0108567	0.0584949
AF296856 Haliotis corrugata	0.521206	0.473069	0.470099	0.473239	0.470348	0.470067	0.503932	0.486545	0.510079	0.473308	0.512295	0.512295	0.527321	0.0596044	0.016372	0.395942	0.063401	0.0602937	0.059671	0.0642579	0.0450363	0.0581625	0.0233488	0.00671169	0.0596043	0.0109771
AF296855 Haliotis rufescens isol1	0.524538	0.470552	0.467642	0.470885	0.467797	0.46773	0.496074	0.477604	0.51448	0.476789	0.499391	0.499391	0.528004	0.0571505	0.0151229	0.395319	0.0625206	0.0578572	0.0573246	0.0619479	0.0425831	0.0556962	0.0221944	0.0122877	0.0571504	0.00690824	0.0109494
AF296854 Haliotis walallensis	0.530048	0.478995	0.476189	0.479474	0.476225	0.476618	0.498639	0.484791	0.513516	0.483069	0.504838	0.504838	0.542069	0.0598602	0.0177907	0.399819	0.0649826	0.0589942	0.0598875	0.0645204	0.0452057	0.0584156	0.0247769	0.0135705	0.0598602	0.01096	0.0122449	0.00405537
AF296853 Haliotis kamtschatkana isol1	0.526447	0.470276	0.467365	0.470562	0.467551	0.467397	0.501276	0.487725	0.521912	0.485082	0.507978	0.507978	0.537971	0.059864	0.0177912	0.398552	0.066506	0.0605556	0.0598878	0.0645244	0.0452072	0.0584193	0.0261513	0.0135306	0.0598639	0.0123122	0.0122027	0.00135105	0.00805892
AF296852 Haliotis kamtschatkana isol2	0.526087	0.469775	0.466898	0.470099	0.467045	0.466921	0.503848	0.487632	0.521912	0.485745	0.507533	0.507533	0.540932	0.0613982	0.0191676	0.401063	0.0680352	0.0620306	0.0613549	0.0659976	0.0466513	0.0599524	0.0275275	0.014894	0.0613981	0.0136818	0.013567	0.00270182	0.00671087	0.00133469
AF296851 Haliotis rufescens isol2	0.526378	0.473575	0.470622	0.473819	0.470845	0.470733	0.501276	0.487725	0.525059	0.488045	0.511194	0.511194	0.541473	0.0613962	0.0191686	0.40103	0.0680386	0.0620254	0.0613869	0.0659977	0.0466543	0.0599513	0.0275329	0.0148854	0.061396	0.0136721	0.0135592	0.002703	0.00940616	0.00133745	0.00267413
Atrina pectinata	0.584951	0.655066	0.640364	0.64374	0.659116	0.689829	0.697307	0.714499	0.816517	0.777042	0.690947	0.690947	0.679971	0.572478	0.590528	0.68982	0.576218	0.605598	0.587492	0.593732	0.580223	0.573479	0.572178	0.585138	0.575074	0.584322	0.578549	0.564603	0.566402	0.56255	0.562066	0.565805
HQ634139 Ruditapes decusatus	0.6118	0.654507	0.64606	0.646018	0.657368	0.681756	0.659696	0.654764	0.848924	0.738604	0.649634	0.649634	0.620115	0.502774	0.500727	0.804965	0.497951	0.494861	0.490099	0.493898	0.480524	0.500423	0.490749	0.504787	0.502749	0.501795	0.4995	0.496932	0.508247	0.50393	0.506766	0.507272	0.695988
Table S1. GENETIC DISTANCE AMONG MOLLUSKS

## Sheet: Caption
Table. Estimates of Evolutionary Divergence between Sequences
The number of base substitutions per site from between sequences are shown. Analyses were conducted using the Tamura-Nei model [1]. This analysis involved 34 nucleotide sequences. All ambiguous positions were removed for each sequence pair (pairwise deletion option). There were a total of 2161 positions in the final dataset. Evolutionary analyses were conducted in MEGA11 [2]
1. Tamura K. and Nei M. (1993). Estimation of the number of nucleotide substitutions in the control region of mitochondrial DNA in humans and chimpanzees. Molecular Biology and Evolution 10:512-526.
2. Tamura K., Stecher G., and Kumar S. (2021). MEGA 11: Molecular Evolutionary Genetics Analysis Version 11. Molecular Biology and Evolution https://doi.org/10.1093/molbev/msab120.
Disclaimer: Although utmost care has been taken to ensure the correctness of the caption, the caption text is provided "as is" without any warranty of any kind. Authors advise the user to carefully check the caption prior to its use for any purpose and report any errors or problems to the authors immediately (www.megasoftware.net). In no event shall the authors and their employers be liable for a…
